# Supplementary material for: ITIS, a bioinformatics tool for accurate identification of transposon insertion sites using next-generation sequencing data
Source: BMC Bioinformatics. 2015 Mar 5;16(1):72. doi: 10.1186/s12859-015-0507-2 (PMC4351942; doi:10.1186/s12859-015-0507-2)
Supplement: Additional file 2: — List of the Tnt1 insertional sites identified by ITIS in the M. truncatula mutant line NF54. Table contains exact position, annotation of disrupted gene or intergenic region, gene ID, and zygosity. The middle column contains the PCR validation of the presence, location and the orientation of the insert. The right column contains the list of insertions identified in NF54 mutants using TAIL-PCR and available in the Medicago mutant database. [file 12859_2015_507_MOESM2_ESM.xlsx]

## Sheet: 10.tnt1.filterd_300
Additional file 2: List of the Tnt1 insertional sites identified by ITIS in the M. truncatula mutant line NF54. Table contains exact position, annotation of disrupted gene or intergenic region, gene ID, and zygosity. The middle column contains the PCR validation of the presence, location and the orientation of the insert. The right column contains the list of Insertions identified in NF54 mutants…
IDENTIFIED BY ITIS														PCR validation		Identified by TAIL-PCR
Chromosome	Start	End	Region	Gene ID	SR	MQ	NM	GT	PV	DP	TS	TE	Direction	Presence	Orientation	Yes / No	Name
chr1	590449	590454	gene	ID=Medtr1g007840	SR=65,73,23,35,8,7	MQ=46	NM=tnt1	GT=66,12:Homo	PV=0.0008207457	DP=84	TS=1	TE=5334	-	YES	-	YES	NF0054-Insertion-12			SR=(number of supportive read pairs),(number of supportive reads),(clipped reads at TE start),(clipped reads at TE end),(cross reads at TE start),(cross reads at TE end)
chr1	1747360	1747365	Intergenic	ID=Medtr1g010110_Medtr1g010120	SR=58,64,28,32,0,4	MQ=42	NM=tnt1	GT=58,94:Heter	PV=1	DP=173	TS=1	TE=5334	-	Not tested	Not tested	No	-			MQ=(average mapping quality of clipped and crossed paired-reads)
chr1	2287788	2287793	gene	ID=Medtr1g011800	SR=49,50,18,26,5,1	MQ=40	NM=tnt1	GT=49,21:Heter	PV=0.329369	DP=76	TS=1	TE=5334	-	YES	-	No	-			NM=(name of inserted TE)
chr1	2785842	2785847	gene	ID=Medtr1g013000	SR=35,38,12,15,6,5	MQ=44	NM=tnt1	GT=35,25:Heter	PV=0.8889736	DP=61	TS=1	TE=5334	+	Not tested	Not tested	No	-			GT=(number of supportive reads),(number of backgroud reads):(zygosity predicted by binomial test) Homo: homozygote, Heter: Heterozygote
chr1	4656915	4656920	gene	ID=Medtr1g017080	SR=50,53,27,14,6,6	MQ=44	NM=tnt1	GT=53,22:Heter	PV=0.2840862	DP=82	TS=1	TE=5334	-	YES	-	No	-			PV=(p value of binomial test)
chr1	9873065	9873070	gene	ID=Medtr1g028960	SR=66,75,27,33,3,12	MQ=54	NM=tnt1	GT=66,15:Homo	PV=0.004699621	DP=80	TS=1	TE=5334	+	Not tested	Not tested	No	-			DP=(average depth of mapped reads around insertion site)
chr1	21102153	21102158	Intergenic	ID=Medtr1g052210_Medtr1g052225	SR=70,79,23,44,7,5	MQ=45	NM=tnt1	GT=70,17:Homo	PV=0.006330168	DP=81	TS=1	TE=5334	+	Not tested	Not tested	YES	NF0054-Insertion-19			TS=(the startjunction site of TE)
chr1	42664384	42664389	gene	ID=Medtr1g094850	SR=79,84,35,30,11,8	MQ=51	NM=tnt1	GT=79,16:Homo	PV=0.0009207774	DP=89	TS=1	TE=5334	-	Not tested	Not tested	No	-			TE=(the end junction site of TE)
chr1	43665802	43665807	gene	ID=Medtr1g096910	SR=66,73,34,23,9,7	MQ=45	NM=tnt1	GT=66,5:Homo	PV=1.214954e-06	DP=75	TS=1	TE=5334	+	YES	+	No	-			Direction= (orientation of transposon) - mean 3' to 5' and + mean 5' to 3'
chr1	48535856	48535999			SR=4,4,0,0,1,3	MQ=56	NM=tnt1	GT=NA,NA:NA	PV=NA	DP=105	TS=NA	TE=NA	+	Not tested	Not tested	No	-
chr1	48619246	48619251	gene	ID=Medtr1g107315	SR=16,16,0,6,2,8	MQ=40	NM=tnt1	GT=16,29:Heter	PV=0.999764	DP=81	TS=NA	TE=5335	-	Not tested	Not tested	No	-			NA means: data not avilable
chr1	52173380	52173385	gene	ID=Medtr1g115485	SR=56,59,20,23,7,9	MQ=43	NM=tnt1	GT=57,3:Homo	PV=1.278007e-06	DP=78	TS=1	TE=5334	+	Not tested	Not tested	No	-
chr2	4414333	4414338	Intergenic	ID=Medtr2g015010_Medtr2g015040	SR=91,98,46,32,9,11	MQ=46	NM=tnt1	GT=92,11:Homo	PV=1.015797e-06	DP=80	TS=1	TE=5334	-	Not tested	Not tested	YES	NF0054-Insertion-14
chr2	7699751	7699756	gene	ID=Medtr2g022320	SR=104,121,52,53,8,8	MQ=49	NM=tnt1	GT=104,30:Homo	PV=0.007616101	DP=112	TS=1	TE=5334	-	Not tested	Not tested	YES	NF0054-Insertion-24			List of Insertions identified in NF54 mutants using TAIL-PCR and available in the Medicago mutant database at http://bioinfo4.noble.org/mutant/line3.php?id=NF0054
chr2	8396687	8396692			SR=7,7,2,0,2,3	MQ=40	NM=tnt1	GT=7,17:Heter	PV=0.9992552	DP=49	TS=1	TE=NA	+	Not tested	Not tested	No	-
chr2	10304377	10304382	gene	ID=Medtr2g028030	SR=74,85,36,32,11,6	MQ=53	NM=tnt1	GT=74,8:Homo	PV=4.62385e-06	DP=79	TS=1	TE=5334	-	Not tested	Not tested	No	-
chr2	12922666	12922671	Intergenic	ID=Medtr2g033890_Medtr2g033900	SR=68,82,43,27,3,9	MQ=50	NM=tnt1	GT=68,13:Homo	PV=0.001044054	DP=79	TS=1	TE=5334	-	Not tested	Not tested	No	-
chr2	12999057	12999062	Intergenic	ID=Medtr2g034040_Medtr2g034065	SR=17,22,8,10,3,1	MQ=49	NM=tnt1	GT=17,46:Heter	PV=1	DP=88	TS=1	TE=5334	-	Not tested	Not tested	No	-
chr2	25617601	25617606	Intergenic	ID=Medtr2g461930_Medtr2g461940	SR=34,34,18,1,8,7	MQ=34	NM=tnt1	GT=34,60:Heter	PV=0.9999997	DP=141	TS=1	TE=5334	-	Not tested	Not tested	No	-
chr3	360951	360956	gene	ID=Medtr3g005740	SR=48,52,33,9,6,4	MQ=48	NM=tnt1	GT=49,28:Heter	PV=0.7084339	DP=79	TS=1	TE=5334	-	Not tested	Not tested	No	-
chr3	675416	675421	Intergenic	ID=Medtr3g006390_Medtr3g006480	SR=16,19,15,1,1,2	MQ=6	NM=tnt1	GT=14,1:Heter	PV=0.01953125	DP=33	TS=1	TE=5334	-	Not tested	Not tested	YES	NF0054-Insertion-20
chr3	750015	750020	gene	ID=Medtr3g006490	SR=34,34,9,19,2,4	MQ=22	NM=tnt1	GT=33,18:Heter	PV=0.6320606	DP=87	TS=1	TE=5334	-	Not tested	Not tested	No	-
chr3	7016721	7016726	gene	ID=Medtr3g023220	SR=58,62,21,20,13,8	MQ=49	NM=tnt1	GT=58,17:Heter	PV=0.03947035	DP=76	TS=1	TE=5334	-	Not tested	Not tested	No	-
chr3	10305480	10305485	Intergenic	ID=Medtr3g032590_Medtr3g032610	SR=36,39,12,20,4,3	MQ=13	NM=tnt1	GT=36,83:Heter	PV=1	DP=218	TS=1	TE=5334	+	Not tested	Not tested	No	-
chr3	29293250	29293255	gene	ID=Medtr3g064930	SR=89,95,38,38,12,7	MQ=52	NM=tnt1	GT=89,29:Heter	PV=0.04025343	DP=108	TS=1	TE=5334	+	Not tested	Not tested	YES	NF0054-Insertion-8
chr3	30906560	30906565	Intergenic	ID=Medtr3g069030_Medtr3g069050	SR=14,14,2,3,3,6	MQ=55	NM=tnt1	GT=14,30:Heter	PV=0.9999419	DP=67	TS=-1	TE=5334	-	Not tested	Not tested	No	-
chr3	34899970	34899975	Intergenic	ID=Medtr3g077630_Medtr3g077640	SR=90,96,57,20,10,9	MQ=45	NM=tnt1	GT=91,0:Homo	PV=1.421085e-14	DP=94	TS=1	TE=5334	+	Not tested	Not tested	No	-
chr3	35939498	35939503	gene	ID=Medtr3g079630	SR=34,38,12,18,3,5	MQ=50	NM=tnt1	GT=34,44:Heter	PV=0.9997515	DP=93	TS=1	TE=5334	+	Not tested	Not tested	No	-
chr3	36083528	36083533	gene	ID=Medtr3g079860	SR=34,38,17,15,4,2	MQ=48	NM=tnt1	GT=34,40:Heter	PV=0.9988837	DP=70	TS=1	TE=5334	+	Not tested	Not tested	No	-
chr3	36790529	36790534	Intergenic	ID=Medtr3g081190_Medtr3g081210	SR=44,47,22,15,2,8	MQ=53	NM=tnt1	GT=45,16:Heter	PV=0.1683918	DP=75	TS=1	TE=5334	-	Not tested	Not tested	No	-
chr3	37418330	37418335	gene	ID=Medtr3g082890	SR=24,29,15,10,1,3	MQ=44	NM=tnt1	GT=25,45:Heter	PV=0.9999959	DP=84	TS=1	TE=5334	+	Not tested	Not tested	No	-
chr3	43934774	43934779	gene	ID=Medtr3g096140	SR=44,46,19,10,7,10	MQ=45	NM=tnt1	GT=44,16:Heter	PV=0.1683918	DP=64	TS=1	TE=5334	-	YES	-	No	-
chr3	45105774	45105779	Intergenic	ID=Medtr3g498705_Medtr3g498715	SR=40,46,14,23,4,5	MQ=37	NM=tnt1	GT=43,27:Heter	PV=0.8041985	DP=83	TS=1	TE=5334	+	Not tested	Not tested	No	-
chr3	45240422	45240763	Intergenic	ID=Medtr3g098750_Medtr3g098760	SR=13,13,1,1,1,10	MQ=59	NM=tnt1	GT=NA,NA:NA	PV=NA	DP=74	TS=1	TE=5334	-	Not tested	Not tested	No	-
chr3	54474226	54474231	gene	ID=Medtr3g116450	SR=71,79,33,32,2,12	MQ=41	NM=tnt1	GT=71,17:Homo	PV=0.006330168	DP=83	TS=1	TE=5334	+	Not tested	Not tested	No	-
chr4	1718963	1718968	Intergenic	ID=Medtr4g008850_Medtr4g008860	SR=97,104,37,33,16,18	MQ=48	NM=tnt1	GT=97,5:Homo	PV=1.945694e-10	DP=87	TS=1	TE=5334	+	Not tested	Not tested	YES	NF0054-Insertion-21
chr4	4841753	4841758	gene	ID=Medtr4g015930	SR=5,5,4,0,0,1	MQ=5	NM=tnt1	GT=5,73:Heter	PV=1	DP=162	TS=1	TE=NA	+	Not tested	Not tested	YES	NF0054-Insertion-1
chr4	6445930	6445935	Intergenic	ID=Medtr4g020090_Medtr4g020110	SR=23,24,6,9,5,4	MQ=50	NM=tnt1	GT=23,48:Heter	PV=0.9999996	DP=93	TS=1	TE=5334	-	Not tested	Not tested	No	-
chr4	22799547	22799552	gene	ID=Medtr4g061610	SR=9,10,2,4,0,4	MQ=42	NM=tnt1	GT=12,59:Heter	PV=1	DP=83	TS=1	TE=5334	-	Not tested	Not tested	No	-
chr5	229971	229976	gene	ID=Medtr5g004980	SR=15,16,9,4,2,1	MQ=41	NM=tnt1	GT=15,27:Heter	PV=0.9997459	DP=43	TS=1	TE=5334	+	Not tested	Not tested	No	-
chr5	3593781	3593786	gene	ID=Medtr5g012130	SR=34,36,14,14,2,6	MQ=53	NM=tnt1	GT=34,26:Heter	PV=0.9129144	DP=76	TS=1	TE=5334	+	YES	+	No	-
chr5	5522769	5522774	gene	ID=Medtr5g015750	SR=89,99,38,39,8,14	MQ=43	NM=tnt1	GT=89,6:Homo	PV=9.161814e-09	DP=85	TS=1	TE=5334	+	Not tested	Not tested	No	-
chr5	27313850	27313855	Intergenic	ID=Medtr5g064980_Medtr5g064990	SR=57,61,26,25,3,7	MQ=45	NM=tnt1	GT=57,49:Heter	PV=0.9915735	DP=112	TS=1	TE=5334	-	Not tested	Not tested	No	-
chr5	35442939	35442944	gene	ID=Medtr5g082480	SR=37,38,11,13,4,10	MQ=52	NM=tnt1	GT=38,27:Heter	PV=0.8785199	DP=60	TS=1	TE=5334	-	YES	-	No	-
chr5	35804956	35804961	Intergenic	ID=Medtr5g082990_Medtr5g083010	SR=37,37,14,12,5,6	MQ=59	NM=tnt1	GT=37,17:Heter	PV=0.4339697	DP=72	TS=1	TE=5334	+	Not tested	Not tested	No	-
chr5	38816927	38816932	gene	ID=Medtr5g089330	SR=106,126,44,61,11,10	MQ=51	NM=tnt1	GT=106,0:Homo	PV=5.551115e-17	DP=95	TS=1	TE=5334	+	Not tested	Not tested	No	-
chr5	41910690	41910695	gene	ID=Medtr5g095860	SR=25,27,16,3,2,6	MQ=42	NM=tnt1	GT=22,29:Heter	PV=0.997838	DP=61	TS=1	TE=5334	+	Not tested	Not tested	No	-
chr5	42377698	42377703			SR=16,16,0,2,1,13	MQ=60	NM=tnt1	GT=16,14:Heter	PV=0.8949802	DP=57	TS=NA	TE=5334	-	Not tested	Not tested	No	-
chr6	3348688	3348693	Intergenic	ID=Medtr6g011580_Medtr6g011610	SR=23,24,9,8,3,4	MQ=43	NM=tnt1	GT=23,49:Heter	PV=0.9999998	DP=79	TS=1	TE=5334	+	Not tested	Not tested	No	-
chr6	17139034	17139039	gene	ID=Medtr6g047590	SR=53,62,27,28,2,5	MQ=47	NM=tnt1	GT=60,23:Heter	PV=0.1704455	DP=85	TS=1	TE=5334	+	YES	+	No	-
chr6	29002124	29002129	gene	ID=Medtr6g080650	SR=39,42,14,21,2,5	MQ=44	NM=tnt1	GT=39,13:Heter	PV=0.1481032	DP=61	TS=1	TE=5334	-	Not tested	Not tested	No	-
chr6	32458028	32458033			SR=4,5,1,3,1,0	MQ=28	NM=tnt1	GT=4,4:Heter	PV=0.7734375	DP=25	TS=1	TE=5334	-	Not tested	Not tested	No	-
chr7	3947455	3947460	gene	ID=Medtr7g013660	SR=13,14,3,8,0,3	MQ=31	NM=tnt1	GT=13,107:Heter	PV=1	DP=173	TS=1	TE=5334	-	Not tested	Not tested	No	-
chr7	35442987	35442992	gene	ID=Medtr7g090270	SR=69,78,35,31,10,2	MQ=53	NM=tnt1	GT=70,0:Homo	PV=1.455192e-11	DP=77	TS=1	TE=5334	-	Not tested	Not tested	No	-
chr7	35525598	35525603	gene	ID=Medtr7g090320	SR=37,40,14,17,0,9	MQ=39	NM=tnt1	GT=37,20:Heter	PV=0.6253707	DP=81	TS=1	TE=5334	-	YES	-	No	-
chr7	40344821	40344826	gene	ID=Medtr7g100230	SR=42,44,18,17,3,6	MQ=41	NM=tnt1	GT=42,49:Heter	PV=0.9996166	DP=84	TS=1	TE=5334	-	Not tested	Not tested	No	-
chr7	40945703	40945708	gene	ID=Medtr7g101395	SR=38,41,14,19,2,6	MQ=3	NM=tnt1	GT=25,96:Heter	PV=1	DP=137	TS=1	TE=5334	-	Not tested	Not tested	No	-
chr7	41900769	41900774	gene	ID=Medtr7g103570	SR=33,35,18,7,3,7	MQ=42	NM=tnt1	GT=33,30:Heter	PV=0.980007	DP=70	TS=1	TE=5334	+	Not tested	Not tested	No	-
chr7	46471721	46471726	gene	ID=Medtr7g112940	SR=45,51,17,23,11,0	MQ=47	NM=tnt1	GT=46,22:Heter	PV=0.441498	DP=93	TS=1	TE=5334	+	Not tested	Not tested	YES	NF0054-Insertion-17
chr7	48546233	48546238	gene	ID=Medtr7g117420	SR=58,65,29,16,12,8	MQ=52	NM=tnt1	GT=58,25:Heter	PV=0.2950267	DP=77	TS=1	TE=5334	+	Not tested	Not tested	No	-
chr8	1280832	1280837	Intergenic	ID=Medtr8g007125_Medtr8g007135	SR=36,40,30,0,6,4	MQ=48	NM=tnt1	GT=36,30:Heter	PV=0.9572834	DP=65	TS=1	TE=NA	+	Not tested	Not tested	No	-
chr8	13467568	13467573	Intergenic	ID=Medtr8g036940_Medtr8g036970	SR=45,48,21,13,7,7	MQ=42	NM=tnt1	GT=46,30:Heter	PV=0.8295545	DP=77	TS=1	TE=5334	-	Not tested	Not tested	No	-
chr8	38040218	38040223	Intergenic	ID=Medtr8g090375_Medtr8g091250	SR=11,13,9,2,2,0	MQ=36	NM=tnt1	GT=9,78:Heter	PV=1	DP=155	TS=1	TE=5334	+	YES	-	No	-
chr8	38080870	38080875	gene	ID=Medtr8g091320	SR=46,52,17,29,5,1	MQ=42	NM=tnt1	GT=46,37:Heter	PV=0.9639113	DP=82	TS=1	TE=5334	-	Not tested	Not tested	No	-
chr8	41785650	41785655	gene	ID=Medtr8g099265	SR=58,63,27,26,6,4	MQ=47	NM=tnt1	GT=58,18:Heter	PV=0.05570145	DP=70	TS=1	TE=5334	+	Not tested	Not tested	YES	NF0054-Insertion-9
Not identified by ITIS														Not tested	Not tested	YES	NF0054-Insertion-23
