# Supplementary material for: ITIS, a bioinformatics tool for accurate identification of transposon insertion sites using next-generation sequencing data
Source: BMC Bioinformatics. 2015 Mar 5;16(1):72. doi: 10.1186/s12859-015-0507-2 (PMC4351942; doi:10.1186/s12859-015-0507-2)
Supplement: Additional file 5: — List of the Tnt1 insertional sites identified by ITIS in the M. truncatula mutant line 200. Table contains exact position, annotation of disrupted gene or intergenic region, gene ID, and zygosity. The middle column contains the PCR validation of the presence, location, orientation and zygosity of the insert. Results of PCR amplifications to check presence, orientation and zygozity are also provided. [file 12859_2015_507_MOESM5_ESM.xlsx]

## Sheet: 10.tnt1.filterd_300
Additional file 5: List of the Tnt1 insertional sites identified by ITIS in the M. truncatula mutant line 200. Table contains exact position, annotation of disrupted gene or intergenic region, gene ID, and zygosity. The middle column contains the PCR validation of the presence, location, orientation and zygosity of the insert.
IDENTIFIED BY ITIS														PCR validation
Chromosome	Start	End	Region	Gene ID	SR	MQ	NM	GT	PV	DP	TS	TE	Direction	Presence	Orientation	Zygosity		SR=(number of supportive read pairs),(number of supportive reads),(clipped reads at TE start),(clipped reads at TE end),(cross reads at TE start),(cross reads at TE end)
chr1	29656633	29656638	Intergenic	ID=Medtr1g069085_Medtr1g069090	SR=45,45,5,10,20,10	MQ=46	NM=tnt1	GT=47,14:Heter	PV=0.07165333	DP=32	TS=1	TE=5334	+	YES	+	Hetero		MQ=(average mapping quality of clipped and crossed paired-reads)
chr2	11190962	11190967	gene	ID=Medtr2g029910	SR=55,55,7,13,20,15	MQ=39	NM=tnt1	GT=55,0:Homo	PV=3.72529e-09	DP=34	TS=1	TE=5334	-	NA	NA	NA		NM=(name of inserted TE)
chr3	34899970	34899975	Intergenic	ID=Medtr3g077630_Medtr3g077640	SR=114,115,36,13,29,37	MQ=54	NM=tnt1	GT=116,0:Homo	PV=1.734723e-18	DP=47	TS=1	TE=5334	+	YES	+	Homo		GT=(number of supportive reads),(number of backgroud reads):(zygosity predicted by binomial test) Homo: homozygote, Heter: Heterozygote
chr5	10980693	10980698	gene	ID=Medtr5g026640	SR=50,50,15,16,7,12	MQ=49	NM=tnt1	GT=51,33:Heter	PV=0.8512024	DP=43	TS=1	TE=5334	+	YES	+	Hetero		PV=(p value of binomial test)
chr5	38816927	38816932	gene	ID=Medtr5g089330	SR=91,91,26,16,18,31	MQ=52	NM=tnt1	GT=91,0:Homo	PV=1.421085e-14	DP=37	TS=1	TE=5334	+	YES	+	Homo		DP=(average depth of mapped reads around insertion site)
chr7	35442987	35442992	gene	ID=Medtr7g090270	SR=66,67,18,21,11,17	MQ=54	NM=tnt1	GT=68,0:Homo	PV=2.910383e-11	DP=40	TS=1	TE=5334	-	YES	-	Homo		TS=(the startjunction site of TE)
																		TE=(the end junction site of TE)
																		Direction= (orientation of transposon) - mean 3' to 5' and + mean 5' to 3'
																		NA means: data not avilable
