# Supplementary material for: ITIS, a bioinformatics tool for accurate identification of transposon insertion sites using next-generation sequencing data
Source: BMC Bioinformatics. 2015 Mar 5;16(1):72. doi: 10.1186/s12859-015-0507-2 (PMC4351942; doi:10.1186/s12859-015-0507-2)
Supplement: Additional file 6: — List of primers used for PCR validation of different insertion sites. [file 12859_2015_507_MOESM6_ESM.xlsx]

## Sheet: Sheet1
Additional file 6: List of primers used for PCR validation of different insertion sites.
Primers used for PCR validation of insertion sites identified by ITIS
Medtr1g017080	CTTCTTGGACCCCTTCACCC	GAACTGCTTGGACTCCCTCC
Medtr6g047590	GGGGGCCTAGCTTTAGCAAA	CTCGCCCAAATTACAGGGGT
Medtr5g012130	ATCTTGAAAGGGCTCGGGTG	TCATCATGTCCACCGCAACA
Medtr1g007840	CCGACAACCAATGGTCGAGA	TTAACAGCACAACGGGCTCT
Medtr3g096140	GAGAGAAGCAACCCCTCCAC	GCTCAACATCAGTGGGGTGA
Medtr1g011800	CGTGCGTAAACCATAAGGCG	ACACCTGAGCACGCCTAATC
Medtr1g096910	CGCAGAGGTCACCAAGAAGT	GCAGGTGTTCAGTTTGGCTG
Medtr7g090320	ACAGGCGACAACTCAGGAAG	TCTTCACCAGCTTTGGCACT
Medtr5g082480	TTCCACGTGAAGGTACTGGC	ACTACCACAGTTCCTGCAGC
Medtr8g090375_Medtr8g091250	AACCCCACACACAAAGCTCA	CAAGCACACCACCAGAAAGC
Primers used for PCR validation of insertion sites identified only identified by TEMP
TEMP Unique insert1	GGCACAAACCGTTCCACATC	GATGTGGAACGGTTTGTGCC
TEMP Unique insert2	TGCCAGAGTACGCTTAACCT	AGGTTAAGCGTACTCTGGCA
TEMP Unique insert3	AGACGCTTACTGTCTACCCTTG	CAAGGGTAGACAGTAAGCGTCT
Primers used to amplify and verify the orientation of the Tnt1 inserts (5' is the primer on the 5' sideof the Tnt1 sequence and 3' is the primer on the 3' side of the Tnt1 sequence)
Tnt 5'	CTCCAGACATTTTTATTTTTCACCAAG
Tnt 3'	GCATTCAAACTAGAAGACAGTGCTACC
